# Supplementary material for: ProdMX: Rapid query and analysis of protein functional domain based on compressed sparse matrices
Source: Comput Struct Biotechnol J. 2020 Nov 24;18:3890–6. doi: 10.1016/j.csbj.2020.10.023 (PMC7719867; doi:10.1016/j.csbj.2020.10.023)
Supplement: Supplementary Data 2 [file mmc2.zip › db_benchmarking.py]

#!/usr/bin/env python

import gc
import os
import sys
import sqlite3
from timeit import default_timer as timer

def sql_select_groupby(sql, conn):
    c = conn.cursor()
    return c.execute(sql).fetchall()

def get_time_core_db(db_matrix_path, iter_):
    sql_domain_org_count = '''
            SELECT domain.domain_acc, COUNT(DISTINCT genome_domain.genome_id)
            FROM domain JOIN genome_domain
            ON domain.domain_id = genome_domain.domain_id
            GROUP BY genome_domain.domain_id
            HAVING COUNT(DISTINCT genome_domain.genome_id) = {}
    '''
    sql_architecture_org_count = '''
            SELECT architecture.architecture_acc, COUNT(DISTINCT genome_architecture.genome_id)
            FROM architecture JOIN genome_architecture
            ON architecture.architecture_id = genome_architecture.architecture_id
            GROUP BY genome_architecture.architecture_id
            HAVING COUNT(DISTINCT genome_architecture.genome_id) = {}
    '''
    list_result = []
    query = sql_domain_org_count.format(db_matrix_path.split('_')[-1].split('.db')[0])
    if 'architecture' in db_matrix_path:
        query = sql_architecture_org_count.format(db_matrix_path.split('_')[-1].split('.db')[0])

    for i in range(iter_):
        conn = sqlite3.connect(db_matrix_path)
        with conn:
            start = timer()
            query_result = sql_select_groupby(query, conn)
            end = timer()
            elapsed_time = end - start
            list_result.append(elapsed_time)
            del query_result
            gc.collect()
    avg_time = round(sum(list_result)/len(list_result), 6)
    print_line = "Average benchmarking time ({} replicates) : {}s".format(iter_, avg_time)
    print(print_line)

def main():

    ############### data available at https://app.box.com/s/n7chra1me0g5nv6yclzmshzns0drvxzo
    ### USAGE
    ### python db_benmarking.py sqlite/DOMAIN/DB_100/genome_domain_100.db
    ###############

    db_matrix_path = sys.argv[1]

    # iterate testing for 100 replicates
    get_time_core_db(db_matrix_path, 100)

if __name__ == "__main__":
    exit(main())
