# Supplementary material for: ProdMX: Rapid query and analysis of protein functional domain based on compressed sparse matrices
Source: Comput Struct Biotechnol J. 2020 Nov 24;18:3890–6. doi: 10.1016/j.csbj.2020.10.023 (PMC7719867; doi:10.1016/j.csbj.2020.10.023)
Supplement: Supplementary Data 3 [file mmc3.zip]

Archive with 1 entries (1 files):
- prodmx_benchmarking.py
