# Supplementary material for: ProdMX: Rapid query and analysis of protein functional domain based on compressed sparse matrices
Source: Comput Struct Biotechnol J. 2020 Nov 24;18:3890–6. doi: 10.1016/j.csbj.2020.10.023 (PMC7719867; doi:10.1016/j.csbj.2020.10.023)
Supplement: Supplementary Data 3 [file mmc3.zip › prodmx_benchmarking.py]

#!/usr/bin/env python

import gc
import sys
import prodmx
from timeit import default_timer as timer

def load_bin_matrix(matrix_fol_path):
    return prodmx.loadBinMatrix(matrix_fol=matrix_fol_path)

def cal_core(matrix, conserv):
    row = matrix.getRow()
    col = matrix.getColumn()
    return matrix.calCore(list_row=row, list_col=col, conservation=conserv)

def get_time_core_prodmx(prodmx_matrix_folder, iter_):
    bin_matrix = load_bin_matrix(matrix_fol_path=prodmx_matrix_folder)
    list_result = []
    for i in range(iter_):
        start = timer()
        x = cal_core(matrix=bin_matrix, conserv=100)
        end = timer()
        elapsed_time = end - start
        list_result.append(elapsed_time)
        del x
        gc.collect()
    avg_time = round(sum(list_result)/len(list_result), 6)
    print_line = "Average benchmarking time ({} replicates) : {}s".format(iter_, avg_time)
    print(print_line)

def main():

    ############### data available at https://app.box.com/s/n7chra1me0g5nv6yclzmshzns0drvxzo
    ### USAGE
    ### python prodmx_benmarking.py prodmx/DOMAIN/domain_matrix_100
    ###############

    prodmx_matrix_folder = sys.argv[1]

    # iterate testing for 100 replicates
    get_time_core_prodmx(prodmx_matrix_folder, 100)

if __name__ == "__main__":
    exit(main())
